# Supplementary material for: Non-Canonical Compartmentalization of DROSHA Protein at the Golgi Apparatus: miRNA Biogenesis-Independent Functionality in Human Cancer Cells of Diverse Tissue Origin
Source: Int J Mol Sci. 2025 Sep 24;26(19):9319. doi: 10.3390/ijms26199319 (PMC12525405; doi:10.3390/ijms26199319)
Supplement: Supplementary file 1 [file ijms-26-09319-s001.zip]

Archive with 1 entries (1 files):
- ijms-3873943-supplementary.pdf
